# Supplementary material for: Maintenance versus replacement of medical equipment: a cost-minimization analysis among district hospitals in Nepal
Source: BMC Health Serv Res. 2022 Aug 12;22:1023. doi: 10.1186/s12913-022-08392-6 (PMC9373529; doi:10.1186/s12913-022-08392-6)
Supplement: Supplementary file 2 — Additional file 2. Full cost calculations and formatted data. Detailed steps of the cost calculation and all data needed for replication in pre-processed format. [file 12913_2022_8392_MOESM2_ESM.xlsx]

## Sheet: Master
Table of Contents
Calculations
	Fixed and Operating Cost of In-house Maintenance		here
	Administrative, Preventive Maintenance and Corrective Maintenance Cost based on PLAMAHS data for Table 2, colum 3.		here
	NPV Calculation of Derpeciation and Maintenance Cost; Robustness Check for the Life Time Reduction Assumption		here
			here
	Share of Considered Devices in Total
	Calculation of Depreciation based on Device Value and Life Expectancy		here
	Colculation: Downtime for District Hospitals		here
	Average Number of Serives per Day		here
	Overhead Cost		here
Data
	Invoiced Program Cost		here
	Device Values		here
	Service Prices		here
	Device Lifecycles		here
	Currency Conversion		here
	Detailed Maintenance Component Cost In-house Maintenance Calculation		here
Notes: Sheets beginning with C_ are calucations, sheets beginning with D_ store data

## Sheet: C_fullhouse
	M <=
Fixed and Operating Cost of In-house Maintenance
		Assumed Discount Rate			#REF!
					Year
			10 years	3 years	0	1	2	3	4	5	6	7	8	9	10
Initial investments			910424	‚
	Construction WS		#REF!	#REF!	710424
	Tools		#REF!	#REF!	200000
Initial Admin
			#REF!	#REF!	3090.35	125864	125864	125864	125864	125864	125864	125864	125864	125864	125864
Operating cost			#REF!	#REF!
	Salaries		#REF!	#REF!		600000	600000	600000	600000	600000	600000	600000	600000	600000	600000
	Spares & testing		#REF!	#REF!		385000	385000	385000	385000	385000	385000	385000	385000	385000	385000
Depreciation rate:			#REF!	#REF!		1.96086e+06	1.96086e+06	1.96086e+06	1.96086e+06	1.96086e+06	1.96086e+06	1.96086e+06	1.96086e+06	1.96086e+06	1.96086e+06
					913514	3.07172e+06	3.07172e+06	3.07172e+06	3.07172e+06	3.07172e+06	3.07172e+06	3.07172e+06	3.07172e+06	3.07172e+06	3.07172e+06
NPV	total		#REF!	#REF!
NPV	per year		#REF!	#REF!
H_fullhouse		for data
Notes: WS = Work Shop. We asume identical management cost for in-house and contracted-out maintenance (Table 2, column 2&3)

## Sheet: C_contracted_PLAMAHS
	M <=
	Administrative, Preventive Maintenance and Corrective Maintenance Cost based on PLAMAHS data for Table 2, colum 3.
	Costing based on break-down of progam cost
		In USD (2016)
		Assumed discount rate:					#REF!
				10 years	3 years	3 yrs (w/o In. Inv.)	Year
	Contracted MTN						0	1	2	3	4	5	6	7	8	9	10
	Maintenance Cost
		Administrative cost:		#REF!	#REF!		653577	125864	125864	125864	125864	125864	125864	125864	125864	125864	125864
		PM operating cost:		#REF!	#REF!	#REF!	903152	118379	157286	176908	173965	174407	264372	0	0	0	0
		CM spare cost:		#REF!	#REF!	#REF!		9344.72	50924.1	29776.1	41551.7	53327.3	65090.6	0	0	0	0
Notes: CM = Corrective Maintenance; PM = Preventive Maintenance; MTN = Maintenance; w/o In. Inv. = Without Initial Invoice

## Sheet: C_depreciation_mtn_NPV
M <=
NPV Calculation of Derpeciation and Maintenance Cost; Robustness Check for the Life Time Reduction Assumption
	for only five device types, in USD (2016)													Discount Rate:	#REF!
			NPV												0	1	2	3	4	5	6	7	8	9	10
No Maintenace			20 years	15 years	10 years	9 years	8 years	7 years	6 years	5 years	4 years	3 years	2 years	1 years
Depreciation rate:		Lifetime Reduction
		0.39	#REF!	#REF!	#REF!	#REF!	#REF!	#REF!	#REF!	#REF!	#REF!	#REF!	#REF!	#REF!		#REF!	#REF!	#REF!	#REF!	#REF!	#REF!	#REF!	#REF!	#REF!	#REF!
		0	#REF!	#REF!	#REF!	#REF!	#REF!	#REF!	#REF!	#REF!	#REF!	#REF!	#REF!	#REF!		3.52955e+07	3.52955e+07	3.52955e+07	3.52955e+07	3.52955e+07	3.52955e+07	3.52955e+07	3.52955e+07	3.52955e+07	3.52955e+07
		0.05	#REF!	#REF!	#REF!	#REF!	#REF!	#REF!	#REF!	#REF!	#REF!	#REF!	#REF!	#REF!		3.71531e+07	3.71531e+07	3.71531e+07	3.71531e+07	3.71531e+07	3.71531e+07	3.71531e+07	3.71531e+07	3.71531e+07	3.71531e+07
		0.1	#REF!	#REF!	#REF!	#REF!	#REF!	#REF!	#REF!	#REF!	#REF!	#REF!	#REF!	#REF!		3.92172e+07	3.92172e+07	3.92172e+07	3.92172e+07	3.92172e+07	3.92172e+07	3.92172e+07	3.92172e+07	3.92172e+07	3.92172e+07
		0.15	#REF!	#REF!	#REF!	#REF!	#REF!	#REF!	#REF!	#REF!	#REF!	#REF!	#REF!	#REF!		4.15241e+07	4.15241e+07	4.15241e+07	4.15241e+07	4.15241e+07	4.15241e+07	4.15241e+07	4.15241e+07	4.15241e+07	4.15241e+07
		0.2	#REF!	#REF!	#REF!	#REF!	#REF!	#REF!	#REF!	#REF!	#REF!	#REF!	#REF!	#REF!		4.41193e+07	4.41193e+07	4.41193e+07	4.41193e+07	4.41193e+07	4.41193e+07	4.41193e+07	4.41193e+07	4.41193e+07	4.41193e+07
		0.25	#REF!	#REF!	#REF!	#REF!	#REF!	#REF!	#REF!	#REF!	#REF!	#REF!	#REF!	#REF!		4.70606e+07	4.70606e+07	4.70606e+07	4.70606e+07	4.70606e+07	4.70606e+07	4.70606e+07	4.70606e+07	4.70606e+07	4.70606e+07
		0.3	#REF!	#REF!	#REF!	#REF!	#REF!	#REF!	#REF!	#REF!	#REF!	#REF!	#REF!	#REF!		5.04221e+07	5.04221e+07	5.04221e+07	5.04221e+07	5.04221e+07	5.04221e+07	5.04221e+07	5.04221e+07	5.04221e+07	5.04221e+07
		0.35	#REF!	#REF!	#REF!	#REF!	#REF!	#REF!	#REF!	#REF!	#REF!	#REF!	#REF!	#REF!		5.43007e+07	5.43007e+07	5.43007e+07	5.43007e+07	5.43007e+07	5.43007e+07	5.43007e+07	5.43007e+07	5.43007e+07	5.43007e+07
		0.4	#REF!	#REF!	#REF!	#REF!	#REF!	#REF!	#REF!	#REF!	#REF!	#REF!	#REF!	#REF!		5.88258e+07	5.88258e+07	5.88258e+07	5.88258e+07	5.88258e+07	5.88258e+07	5.88258e+07	5.88258e+07	5.88258e+07	5.88258e+07
		0.45	#REF!	#REF!	#REF!	#REF!	#REF!	#REF!	#REF!	#REF!	#REF!	#REF!	#REF!	#REF!		6.41736e+07	6.41736e+07	6.41736e+07	6.41736e+07	6.41736e+07	6.41736e+07	6.41736e+07	6.41736e+07	6.41736e+07	6.41736e+07
		0.5	#REF!	#REF!	#REF!	#REF!	#REF!	#REF!	#REF!	#REF!	#REF!	#REF!	#REF!	#REF!		7.05909e+07	7.05909e+07	7.05909e+07	7.05909e+07	7.05909e+07	7.05909e+07	7.05909e+07	7.05909e+07	7.05909e+07	7.05909e+07
Downtime cost
	Apporach	1	#REF!	#REF!	#REF!	#REF!	#REF!	#REF!	#REF!	#REF!	#REF!	#REF!	#REF!	#REF!		399684	399684	399684	399684	399684	399684	399684	399684	399684	399684
	Approach	2	#REF!	#REF!	#REF!	#REF!	#REF!	#REF!	#REF!	#REF!	#REF!	#REF!	#REF!	#REF!		1.22846e+06	1.22846e+06	1.22846e+06	1.22846e+06	1.22846e+06	1.22846e+06	1.22846e+06	1.22846e+06	1.22846e+06	1.22846e+06
	Approach	3	#REF!	#REF!	#REF!	#REF!	#REF!	#REF!	#REF!	#REF!	#REF!	#REF!	#REF!	#REF!		4.05378e+07	4.05378e+07	4.05378e+07	4.05378e+07	4.05378e+07	4.05378e+07	4.05378e+07	4.05378e+07	4.05378e+07	4.05378e+07
Total Cost		Lifetime Reduction
		0.39	#REF!	#REF!	#REF!	#REF!	#REF!	#REF!	#REF!	#REF!	#REF!	#REF!	#REF!	#REF!
		0	#REF!	#REF!	#REF!	#REF!	#REF!	#REF!	#REF!	#REF!	#REF!	#REF!	#REF!	#REF!
		0.05	#REF!	#REF!	#REF!	#REF!	#REF!	#REF!	#REF!	#REF!	#REF!	#REF!	#REF!	#REF!
		0.1	#REF!	#REF!	#REF!	#REF!	#REF!	#REF!	#REF!	#REF!	#REF!	#REF!	#REF!	#REF!
		0.15	#REF!	#REF!	#REF!	#REF!	#REF!	#REF!	#REF!	#REF!	#REF!	#REF!	#REF!	#REF!
		0.2	#REF!	#REF!	#REF!	#REF!	#REF!	#REF!	#REF!	#REF!	#REF!	#REF!	#REF!	#REF!
		0.25	#REF!	#REF!	#REF!	#REF!	#REF!	#REF!	#REF!	#REF!	#REF!	#REF!	#REF!	#REF!
		0.3	#REF!	#REF!	#REF!	#REF!	#REF!	#REF!	#REF!	#REF!	#REF!	#REF!	#REF!	#REF!
		0.35	#REF!	#REF!	#REF!	#REF!	#REF!	#REF!	#REF!	#REF!	#REF!	#REF!	#REF!	#REF!
		0.4	#REF!	#REF!	#REF!	#REF!	#REF!	#REF!	#REF!	#REF!	#REF!	#REF!	#REF!	#REF!
		0.45	#REF!	#REF!	#REF!	#REF!	#REF!	#REF!	#REF!	#REF!	#REF!	#REF!	#REF!	#REF!
		0.5	#REF!	#REF!	#REF!	#REF!	#REF!	#REF!	#REF!	#REF!	#REF!	#REF!	#REF!	#REF!
			NPV												Year
Contracted-out Maintenance			20 years	15 years	10 years	9 years	8 years	7 years	6 years	5 years	4 years	3 years	2 years	1 years	0	1	2	3	4	5	6	7	8	9	10
Maintenance Cost
	PM operating cost:		#REF!	#REF!	#REF!	#REF!	#REF!	#REF!	#REF!	#REF!	#REF!	#REF!	#REF!	#REF!	5.10902e+06	4.5207e+06	5.56261e+06	6.42879e+06	6.65988e+06	6.65988e+06	6.65988e+06	6.65988e+06	6.65988e+06	6.65988e+06	6.65988e+06
	CM spare cost:		#REF!	#REF!	#REF!	#REF!	#REF!	#REF!	#REF!	#REF!	#REF!	#REF!	#REF!	#REF!		328827	328827	328827	394592	394592	394592	394592	394592	394592	394592
Depreciation rate:			#REF!	#REF!	#REF!	#REF!	#REF!	#REF!	#REF!	#REF!	#REF!	#REF!	#REF!	#REF!		3.52955e+07	3.52955e+07	3.52955e+07	3.52955e+07	3.52955e+07	3.52955e+07	3.52955e+07	3.52955e+07	3.52955e+07	3.52955e+07
Running cost total			#REF!	#REF!	#REF!	#REF!	#REF!	#REF!	#REF!	#REF!	#REF!	#REF!	#REF!	#REF!
Downtime cost
	Apporach	1	#REF!	#REF!	#REF!	#REF!	#REF!	#REF!	#REF!	#REF!	#REF!	#REF!	#REF!	#REF!		490640	490640	490640	490640	490640	490640	490640	490640	490640	490640
	Approach	2	#REF!	#REF!	#REF!	#REF!	#REF!	#REF!	#REF!	#REF!	#REF!	#REF!	#REF!	#REF!		774636	774636	774636	774636	774636	774636	774636	774636	774636	774636
	Approach	3	#REF!	#REF!	#REF!	#REF!	#REF!	#REF!	#REF!	#REF!	#REF!	#REF!	#REF!	#REF!		2.2521e+06	2.2521e+06	2.2521e+06	2.2521e+06	2.2521e+06	2.2521e+06	2.2521e+06	2.2521e+06	2.2521e+06	2.13357e+06
Fixed Cost			2.14484e+07	2.14484e+07	2.14484e+07	2.14484e+07	2.14484e+07	2.14484e+07	2.14484e+07	2.14484e+07	2.14484e+07	2.14484e+07	2.14484e+07	2.14484e+07
Total Cost			#REF!	#REF!	#REF!	#REF!	#REF!	#REF!	#REF!	#REF!	#REF!	#REF!	#REF!	#REF!
Notes: For our main calcuation we assume that non-maintained devices have a 39% short life time, which is a value calibrated from the literature. As a robustness check, we calculate the deprection rate if maintenance has no effect or non-maintained devices have a 50% lower life time in 5% steps.
														0

## Sheet: C_device_share
Share of Considered Devices in Total				M <=					Number of Devices from each maintenance Round
Equipment type selection:									BoQ	All Devices			Only Considered Device Types
1	Laboratory equipment								PPM	Tot	Crit	NonCrit	Tot		Crit		NonCrit
	a	analyser	ANL	ANL					1	776	81	695	507	0.653351	68	0.839506	439	0.631655
	b	centrifuge	CEN	CEN					2	921	83	838	602	0.653637	71	0.855422	531	0.633652
	c	microscope	MIC	MIC					3	1000	85	915	658	0.658	74	0.870588	584	0.638251
2	Cold chain equipment								4	1075	87	988	714	0.664186	76	0.873563	638	0.645749
	a	refrigerator	CLD						5	1108	92	1016	730	0.658845	81	0.880435	649	0.63878
	b	freezer	CLD						6	1132	97	1035	749	0.661661	86	0.886598	663	0.64058
3	Surgical equipment								7	97	97		86	0.886598	86	0.886598
	a	anaesthesia unit	ANS						8	98	98		87	0.887755	87	0.887755
	b	electrosurgical unit	ESU						9	96	96		85	0.885417	85	0.885417
	c	operating light	LGHT						Notes: The numbers are for all devices, including those not in district hopitals
	d	oxygen concentrator	OXG
	e	strelizing unit	STR						Summary Statistics and Share Calculation
	f	operating table	TAB										DH only
4	Monitoring								Average PPM-BoQ			1002	1002
	a	ecg	ECG	ECG					Total maximum PPM-BoQ			1132	1132
	b	monitor	MON						Selection maximum BoQ			749	419
5	Ultrasound imaging		ULS	ULS					Share of total BoQ			0.661661	0.370141
6	Xray imaging		XRAY	XRAY					Notes: DH = District Hospitals

## Sheet: C_depreciation_yearly
Calculation of Depreciation based on Device Value and Life Expectancy
Equipment type:			M <=	Purchasing	Purchasing	Life Expectancy		Depreciation rate		BoQ	BoQ per HF	Accum purch.	Accum. deprec. rate		Avg purch value	Avg depr rate per HF		Life exp.
				value (NPR,14)	value (NPR,16)	w MTN	w\o MTN	w MTN	w\o MTN	(Cat2)	(Cat2)	value (NPR,14)	w MTN	w\o MTN	per HF (NPR,14)	w MTN	w\o MTN	change
1	Laboratory equipment
	a	analyser	ANL	849913	997381	7.5	#REF!	132984	#REF!	11	0.611111	9.34905e+06	1.46283e+06	#REF!	519391	81268.1	#REF!	#REF!
	b	centrifuge	CEN	64714.2	75942.7	9	#REF!	8438.08	#REF!	53	2.94444	3.42985e+06	447218	#REF!	190547	24845.5	#REF!	#REF!
	c	microscope	MIC	207085	243017	10	#REF!	24301.7	#REF!	41	2.27778	8.4905e+06	996369	#REF!	471695	55353.8	#REF!	#REF!
2	Cold chain equipment
	a	refrigerator	CLD	173470	203568	10	#REF!	20356.8	#REF!	22	1.22222	3.81633e+06	447850	#REF!	212018	24880.6	#REF!	#REF!
	b	freezer	CLD	173733	203877	11	#REF!	18534.3	#REF!	22	1.22222	3.82212e+06	407754	#REF!	212340	22653	#REF!	#REF!
3	Surgical equipment
	a	anaesthesia unit	ANS	1.06448e+06	1.24918e+06	10	#REF!	124918	#REF!	4	0.222222	4.25793e+06	499672	#REF!	236552	27759.6	#REF!	#REF!
	b	electrosurgical unit	ESU	362400	425279	9	#REF!	47253.3	#REF!	13	0.722222	4.71119e+06	614292	#REF!	261733	34127.4	#REF!	#REF!
	c	operating light	LGHT	369662	433802	7	#REF!	61971.8	#REF!	19	1.05556	7.02359e+06	1.17746e+06	#REF!	390199	65414.6	#REF!	#REF!
	d	oxygen concentrator	OXG	116486	136697	8	#REF!	17087.1	#REF!	60	3.33333	6.98913e+06	1.02523e+06	#REF!	388285	56957.1	#REF!	#REF!
	e	strelizing unit	STR	253753	297781	12	#REF!	24815.1	#REF!	21	1.16667	5.3288e+06	521117	#REF!	296045	28950.9	#REF!	#REF!
	f	operating table	TAB	869019	1.0198e+06	15	#REF!	67986.8	#REF!	18	1	1.56423e+07	1.22376e+06	#REF!	869019	67986.8	#REF!	#REF!
4	Monitoring
	a	ecg	ECG	320982	376676	8	#REF!	47084.5	#REF!	21	1.16667	6.74063e+06	988774	#REF!	374480	54931.9	#REF!	#REF!
	b	monitor	MON	841285	987256	9	#REF!	109695	#REF!	17	0.944444	1.43018e+07	1.86482e+06	#REF!	794547	103601	#REF!	#REF!
5	Ultrasound imaging		ULS	1.21663e+06	1.42772e+06	10	#REF!	142772	#REF!	50	2.77778	6.08314e+07	7.13862e+06	#REF!	3.37952e+06	396590	#REF!	#REF!
6	Xray imaging		XRAY	3.51905e+06	4.12964e+06	8	#REF!	516205	#REF!	47	2.61111	1.65396e+08	2.42617e+07	#REF!	9.18864e+06	1.34787e+06	#REF!	#REF!
Notes: MTN = Maintenance; Avg = Average, HF = Health Facility; purch = purchasing										419	240	3.2013e+08	4.30774e+07	#REF!	1.7785e+07	2.39319e+06	#REF!
SOURCE				A_value estimate		C_lifecycle
									Spec BoQ	223	Special Sel:	2.54237e+08	3.52955e+07	#REF!	Special Sel:	1.96086e+06	#REF!
											Share Spec Sel:	0.29773
Robustness Checks: Different Changes in Average Life Expectancy of Euqipment, Maintenance vs. Non-Maintenance Scenarios
Life exp. Change:			0
Equipment type:			M <=	Purchasing	Purchasing	Life Expectancy		Depreciation rate		BoQ	BoQ per HF	Accum purch.	Accum. deprec. rate		Avg purch value	Avg depr rate per HF		Life exp.
				value (NPR,14)	value (NPR,16)	w MTN	w\o MTN	w MTN	w\o MTN	(Cat2)	(Cat2)	value (NPR,14)	w MTN	w\o MTN	per HF (NPR,14)	w MTN	w\o MTN	change
1	Laboratory equipment
	a	analyser	ANL	849913	997381	7.5	7.5	132984	132984	11	0.611111	9.34905e+06	1.46283e+06	1.46283e+06	519391	81268.1	81268.1	0
	b	centrifuge	CEN	64714.2	75942.7	9	9	8438.08	8438.08	53	2.94444	3.42985e+06	447218	447218	190547	24845.5	24845.5	0
	c	microscope	MIC	207085	243017	10	10	24301.7	24301.7	41	2.27778	8.4905e+06	996369	996369	471695	55353.8	55353.8	0
2	Cold chain equipment
	a	refrigerator	CLD	173470	203568	10	10	20356.8	20356.8	22	1.22222	3.81633e+06	447850	447850	212018	24880.6	24880.6	0
	b	freezer	CLD	173733	203877	11	11	18534.3	18534.3	22	1.22222	3.82212e+06	407754	407754	212340	22653	22653	0
3	Surgical equipment
	a	anaesthesia unit	ANS	1.06448e+06	1.24918e+06	10	10	124918	124918	4	0.222222	4.25793e+06	499672	499672	236552	27759.6	27759.6	0
	b	electrosurgical unit	ESU	362400	425279	9	9	47253.3	47253.3	13	0.722222	4.71119e+06	614292	614292	261733	34127.4	34127.4	0
	c	operating light	LGHT	369662	433802	7	7	61971.8	61971.8	19	1.05556	7.02359e+06	1.17746e+06	1.17746e+06	390199	65414.6	65414.6	0
	d	oxygen concentrator	OXG	116486	136697	8	8	17087.1	17087.1	60	3.33333	6.98913e+06	1.02523e+06	1.02523e+06	388285	56957.1	56957.1	0
	e	strelizing unit	STR	253753	297781	12	12	24815.1	24815.1	21	1.16667	5.3288e+06	521117	521117	296045	28950.9	28950.9	0
	f	operating table	TAB	869019	1.0198e+06	15	15	67986.8	67986.8	18	1	1.56423e+07	1.22376e+06	1.22376e+06	869019	67986.8	67986.8	0
4	Monitoring
	a	ecg	ECG	320982	376676	8	8	47084.5	47084.5	21	1.16667	6.74063e+06	988774	988774	374480	54931.9	54931.9	0
	b	monitor	MON	841285	987256	9	9	109695	109695	17	0.944444	1.43018e+07	1.86482e+06	1.86482e+06	794547	103601	103601	0
5	Ultrasound imaging		ULS	1.21663e+06	1.42772e+06	10	10	142772	142772	50	2.77778	6.08314e+07	7.13862e+06	7.13862e+06	3.37952e+06	396590	396590	0
6	Xray imaging		XRAY	3.51905e+06	4.12964e+06	8	8	516205	516205	47	2.61111	1.65396e+08	2.42617e+07	2.42617e+07	9.18864e+06	1.34787e+06	1.34787e+06	0
										419	240	3.2013e+08	4.30774e+07	4.30774e+07	1.7785e+07	2.39319e+06	2.39319e+06
SOURCE				A_value estimate		C_lifecycle
									Spec BoQ	223	Special Sel:	2.54237e+08	3.52955e+07	3.52955e+07	Special Sel:	1.96086e+06	1.96086e+06
Life exp. Change:			0.05
Equipment type:			M <=	Purchasing	Purchasing	Life Expectancy		Depreciation rate		BoQ	BoQ per HF	Accum purch.	Accum. deprec. rate		Avg purch value	Avg depr rate per HF		Life exp.
				value (NPR,14)	value (NPR,16)	w MTN	w\o MTN	w MTN	w\o MTN	(Cat2)	(Cat2)	value (NPR,14)	w MTN	w\o MTN	per HF (NPR,14)	w MTN	w\o MTN	change
1	Laboratory equipment
	a	analyser	ANL	849913	997381	7.5	7.125	132984	139983	11	0.611111	9.34905e+06	1.46283e+06	1.53982e+06	519391	81268.1	85545.4	0.05
	b	centrifuge	CEN	64714.2	75942.7	9	8.55	8438.08	8882.19	53	2.94444	3.42985e+06	447218	470756	190547	24845.5	26153.1	0.05
	c	microscope	MIC	207085	243017	10	9.5	24301.7	25580.7	41	2.27778	8.4905e+06	996369	1.04881e+06	471695	55353.8	58267.2	0.05
2	Cold chain equipment
	a	refrigerator	CLD	173470	203568	10	9.5	20356.8	21428.2	22	1.22222	3.81633e+06	447850	471421	212018	24880.6	26190.1	0.05
	b	freezer	CLD	173733	203877	11	10.45	18534.3	19509.8	22	1.22222	3.82212e+06	407754	429215	212340	22653	23845.3	0.05
3	Surgical equipment
	a	anaesthesia unit	ANS	1.06448e+06	1.24918e+06	10	9.5	124918	131493	4	0.222222	4.25793e+06	499672	525971	236552	27759.6	29220.6	0.05
	b	electrosurgical unit	ESU	362400	425279	9	8.55	47253.3	49740.3	13	0.722222	4.71119e+06	614292	646624	261733	34127.4	35923.5	0.05
	c	operating light	LGHT	369662	433802	7	6.65	61971.8	65233.4	19	1.05556	7.02359e+06	1.17746e+06	1.23944e+06	390199	65414.6	68857.5	0.05
	d	oxygen concentrator	OXG	116486	136697	8	7.6	17087.1	17986.4	60	3.33333	6.98913e+06	1.02523e+06	1.07919e+06	388285	56957.1	59954.8	0.05
	e	strelizing unit	STR	253753	297781	12	11.4	24815.1	26121.1	21	1.16667	5.3288e+06	521117	548544	296045	28950.9	30474.7	0.05
	f	operating table	TAB	869019	1.0198e+06	15	14.25	67986.8	71565.1	18	1	1.56423e+07	1.22376e+06	1.28817e+06	869019	67986.8	71565.1	0.05
4	Monitoring
	a	ecg	ECG	320982	376676	8	7.6	47084.5	49562.6	21	1.16667	6.74063e+06	988774	1.04082e+06	374480	54931.9	57823.1	0.05
	b	monitor	MON	841285	987256	9	8.55	109695	115468	17	0.944444	1.43018e+07	1.86482e+06	1.96296e+06	794547	103601	109054	0.05
5	Ultrasound imaging		ULS	1.21663e+06	1.42772e+06	10	9.5	142772	150287	50	2.77778	6.08314e+07	7.13862e+06	7.51433e+06	3.37952e+06	396590	417463	0.05
6	Xray imaging		XRAY	3.51905e+06	4.12964e+06	8	7.6	516205	543374	47	2.61111	1.65396e+08	2.42617e+07	2.55386e+07	9.18864e+06	1.34787e+06	1.41881e+06	0.05
										419	240	3.2013e+08	4.30774e+07	4.53446e+07	1.7785e+07	2.39319e+06	2.51915e+06
SOURCE				A_value estimate		C_lifecycle
									Spec BoQ	223	Special Sel:	2.54237e+08	3.52955e+07	3.71531e+07	Special Sel:	1.96086e+06	2.06406e+06
Life exp. Change:			0.1
Equipment type:			M <=	Purchasing	Purchasing	Life Expectancy		Depreciation rate		BoQ	BoQ per HF	Accum purch.	Accum. deprec. rate		Avg purch value	Avg depr rate per HF		Life exp.
				value (NPR,14)	value (NPR,16)	w MTN	w\o MTN	w MTN	w\o MTN	(Cat2)	(Cat2)	value (NPR,14)	w MTN	w\o MTN	per HF (NPR,14)	w MTN	w\o MTN	change
1	Laboratory equipment
	a	analyser	ANL	849913	997381	7.5	6.75	132984	147760	11	0.611111	9.34905e+06	1.46283e+06	1.62536e+06	519391	81268.1	90297.9	0.1
	b	centrifuge	CEN	64714.2	75942.7	9	8.1	8438.08	9375.65	53	2.94444	3.42985e+06	447218	496909	190547	24845.5	27606.1	0.1
	c	microscope	MIC	207085	243017	10	9	24301.7	27001.9	41	2.27778	8.4905e+06	996369	1.10708e+06	471695	55353.8	61504.2	0.1
2	Cold chain equipment
	a	refrigerator	CLD	173470	203568	10	9	20356.8	22618.7	22	1.22222	3.81633e+06	447850	497611	212018	24880.6	27645.1	0.1
	b	freezer	CLD	173733	203877	11	9.9	18534.3	20593.6	22	1.22222	3.82212e+06	407754	453060	212340	22653	25170	0.1
3	Surgical equipment
	a	anaesthesia unit	ANS	1.06448e+06	1.24918e+06	10	9	124918	138798	4	0.222222	4.25793e+06	499672	555191	236552	27759.6	30844	0.1
	b	electrosurgical unit	ESU	362400	425279	9	8.1	47253.3	52503.6	13	0.722222	4.71119e+06	614292	682547	261733	34127.4	37919.3	0.1
	c	operating light	LGHT	369662	433802	7	6.3	61971.8	68857.5	19	1.05556	7.02359e+06	1.17746e+06	1.30829e+06	390199	65414.6	72682.9	0.1
	d	oxygen concentrator	OXG	116486	136697	8	7.2	17087.1	18985.7	60	3.33333	6.98913e+06	1.02523e+06	1.13914e+06	388285	56957.1	63285.6	0.1
	e	strelizing unit	STR	253753	297781	12	10.8	24815.1	27572.3	21	1.16667	5.3288e+06	521117	579019	296045	28950.9	32167.7	0.1
	f	operating table	TAB	869019	1.0198e+06	15	13.5	67986.8	75540.9	18	1	1.56423e+07	1.22376e+06	1.35974e+06	869019	67986.8	75540.9	0.1
4	Monitoring
	a	ecg	ECG	320982	376676	8	7.2	47084.5	52316.1	21	1.16667	6.74063e+06	988774	1.09864e+06	374480	54931.9	61035.5	0.1
	b	monitor	MON	841285	987256	9	8.1	109695	121883	17	0.944444	1.43018e+07	1.86482e+06	2.07202e+06	794547	103601	115112	0.1
5	Ultrasound imaging		ULS	1.21663e+06	1.42772e+06	10	9	142772	158636	50	2.77778	6.08314e+07	7.13862e+06	7.9318e+06	3.37952e+06	396590	440655	0.1
6	Xray imaging		XRAY	3.51905e+06	4.12964e+06	8	7.2	516205	573561	47	2.61111	1.65396e+08	2.42617e+07	2.69574e+07	9.18864e+06	1.34787e+06	1.49763e+06	0.1
										419	240	3.2013e+08	4.30774e+07	4.78638e+07	1.7785e+07	2.39319e+06	2.6591e+06
SOURCE				A_value estimate		C_lifecycle
									Spec BoQ	223	Special Sel:	2.54237e+08	3.52955e+07	3.92172e+07	Special Sel:	1.96086e+06	2.17873e+06
Life exp. Change:			0.15
Equipment type:			M <=	Purchasing	Purchasing	Life Expectancy		Depreciation rate		BoQ	BoQ per HF	Accum purch.	Accum. deprec. rate		Avg purch value	Avg depr rate per HF		Life exp.
				value (NPR,14)	value (NPR,16)	w MTN	w\o MTN	w MTN	w\o MTN	(Cat2)	(Cat2)	value (NPR,14)	w MTN	w\o MTN	per HF (NPR,14)	w MTN	w\o MTN	change
1	Laboratory equipment
	a	analyser	ANL	849913	997381	7.5	6.375	132984	156452	11	0.611111	9.34905e+06	1.46283e+06	1.72097e+06	519391	81268.1	95609.5	0.15
	b	centrifuge	CEN	64714.2	75942.7	9	7.65	8438.08	9927.15	53	2.94444	3.42985e+06	447218	526139	190547	24845.5	29230	0.15
	c	microscope	MIC	207085	243017	10	8.5	24301.7	28590.2	41	2.27778	8.4905e+06	996369	1.1722e+06	471695	55353.8	65122.1	0.15
2	Cold chain equipment
	a	refrigerator	CLD	173470	203568	10	8.5	20356.8	23949.2	22	1.22222	3.81633e+06	447850	526882	212018	24880.6	29271.2	0.15
	b	freezer	CLD	173733	203877	11	9.35	18534.3	21805	22	1.22222	3.82212e+06	407754	479711	212340	22653	26650.6	0.15
3	Surgical equipment
	a	anaesthesia unit	ANS	1.06448e+06	1.24918e+06	10	8.5	124918	146962	4	0.222222	4.25793e+06	499672	587850	236552	27759.6	32658.3	0.15
	b	electrosurgical unit	ESU	362400	425279	9	7.65	47253.3	55592.1	13	0.722222	4.71119e+06	614292	722697	261733	34127.4	40149.8	0.15
	c	operating light	LGHT	369662	433802	7	5.95	61971.8	72908	19	1.05556	7.02359e+06	1.17746e+06	1.38525e+06	390199	65414.6	76958.4	0.15
	d	oxygen concentrator	OXG	116486	136697	8	6.8	17087.1	20102.5	60	3.33333	6.98913e+06	1.02523e+06	1.20615e+06	388285	56957.1	67008.3	0.15
	e	strelizing unit	STR	253753	297781	12	10.2	24815.1	29194.2	21	1.16667	5.3288e+06	521117	613079	296045	28950.9	34059.9	0.15
	f	operating table	TAB	869019	1.0198e+06	15	12.75	67986.8	79984.5	18	1	1.56423e+07	1.22376e+06	1.43972e+06	869019	67986.8	79984.5	0.15
4	Monitoring
	a	ecg	ECG	320982	376676	8	6.8	47084.5	55393.5	21	1.16667	6.74063e+06	988774	1.16326e+06	374480	54931.9	64625.8	0.15
	b	monitor	MON	841285	987256	9	7.65	109695	129053	17	0.944444	1.43018e+07	1.86482e+06	2.1939e+06	794547	103601	121883	0.15
5	Ultrasound imaging		ULS	1.21663e+06	1.42772e+06	10	8.5	142772	167967	50	2.77778	6.08314e+07	7.13862e+06	8.39837e+06	3.37952e+06	396590	466576	0.15
6	Xray imaging		XRAY	3.51905e+06	4.12964e+06	8	6.8	516205	607300	47	2.61111	1.65396e+08	2.42617e+07	2.85431e+07	9.18864e+06	1.34787e+06	1.58573e+06	0.15
										419	240	3.2013e+08	4.30774e+07	5.06793e+07	1.7785e+07	2.39319e+06	2.81552e+06
SOURCE				A_value estimate		C_lifecycle
									Spec BoQ	223	Special Sel:	2.54237e+08	3.52955e+07	4.15241e+07	Special Sel:	1.96086e+06	2.30689e+06
Life exp. Change:			0.2
Equipment type:			M <=	Purchasing	Purchasing	Life Expectancy		Depreciation rate		BoQ	BoQ per HF	Accum purch.	Accum. deprec. rate		Avg purch value	Avg depr rate per HF		Life exp.
				value (NPR,14)	value (NPR,16)	w MTN	w\o MTN	w MTN	w\o MTN	(Cat2)	(Cat2)	value (NPR,14)	w MTN	w\o MTN	per HF (NPR,14)	w MTN	w\o MTN	change
1	Laboratory equipment
	a	analyser	ANL	849913	997381	7.5	6	132984	166230	11	0.611111	9.34905e+06	1.46283e+06	1.82853e+06	519391	81268.1	101585	0.2
	b	centrifuge	CEN	64714.2	75942.7	9	7.2	8438.08	10547.6	53	2.94444	3.42985e+06	447218	559023	190547	24845.5	31056.8	0.2
	c	microscope	MIC	207085	243017	10	8	24301.7	30377.1	41	2.27778	8.4905e+06	996369	1.24546e+06	471695	55353.8	69192.3	0.2
2	Cold chain equipment
	a	refrigerator	CLD	173470	203568	10	8	20356.8	25446	22	1.22222	3.81633e+06	447850	559812	212018	24880.6	31100.7	0.2
	b	freezer	CLD	173733	203877	11	8.8	18534.3	23167.8	22	1.22222	3.82212e+06	407754	509693	212340	22653	28316.3	0.2
3	Surgical equipment
	a	anaesthesia unit	ANS	1.06448e+06	1.24918e+06	10	8	124918	156148	4	0.222222	4.25793e+06	499672	624590	236552	27759.6	34699.5	0.2
	b	electrosurgical unit	ESU	362400	425279	9	7.2	47253.3	59066.6	13	0.722222	4.71119e+06	614292	767865	261733	34127.4	42659.2	0.2
	c	operating light	LGHT	369662	433802	7	5.6	61971.8	77464.7	19	1.05556	7.02359e+06	1.17746e+06	1.47183e+06	390199	65414.6	81768.3	0.2
	d	oxygen concentrator	OXG	116486	136697	8	6.4	17087.1	21358.9	60	3.33333	6.98913e+06	1.02523e+06	1.28153e+06	388285	56957.1	71196.3	0.2
	e	strelizing unit	STR	253753	297781	12	9.6	24815.1	31018.9	21	1.16667	5.3288e+06	521117	651396	296045	28950.9	36188.7	0.2
	f	operating table	TAB	869019	1.0198e+06	15	12	67986.8	84983.5	18	1	1.56423e+07	1.22376e+06	1.5297e+06	869019	67986.8	84983.5	0.2
4	Monitoring
	a	ecg	ECG	320982	376676	8	6.4	47084.5	58855.6	21	1.16667	6.74063e+06	988774	1.23597e+06	374480	54931.9	68664.9	0.2
	b	monitor	MON	841285	987256	9	7.2	109695	137119	17	0.944444	1.43018e+07	1.86482e+06	2.33102e+06	794547	103601	129501	0.2
5	Ultrasound imaging		ULS	1.21663e+06	1.42772e+06	10	8	142772	178465	50	2.77778	6.08314e+07	7.13862e+06	8.92327e+06	3.37952e+06	396590	495737	0.2
6	Xray imaging		XRAY	3.51905e+06	4.12964e+06	8	6.4	516205	645257	47	2.61111	1.65396e+08	2.42617e+07	3.03271e+07	9.18864e+06	1.34787e+06	1.68484e+06	0.2
										419	240	3.2013e+08	4.30774e+07	5.38468e+07	1.7785e+07	2.39319e+06	2.99149e+06
SOURCE				A_value estimate		C_lifecycle
									Spec BoQ	223	Special Sel:	2.54237e+08	3.52955e+07	4.41193e+07	Special Sel:	1.96086e+06	2.45107e+06
Life exp. Change:			0.25
Equipment type:			M <=	Purchasing	Purchasing	Life Expectancy		Depreciation rate		BoQ	BoQ per HF	Accum purch.	Accum. deprec. rate		Avg purch value	Avg depr rate per HF		Life exp.
				value (NPR,14)	value (NPR,16)	w MTN	w\o MTN	w MTN	w\o MTN	(Cat2)	(Cat2)	value (NPR,14)	w MTN	w\o MTN	per HF (NPR,14)	w MTN	w\o MTN	change
1	Laboratory equipment
	a	analyser	ANL	849913	997381	7.5	5.625	132984	177312	11	0.611111	9.34905e+06	1.46283e+06	1.95043e+06	519391	81268.1	108357	0.25
	b	centrifuge	CEN	64714.2	75942.7	9	6.75	8438.08	11250.8	53	2.94444	3.42985e+06	447218	596291	190547	24845.5	33127.3	0.25
	c	microscope	MIC	207085	243017	10	7.5	24301.7	32402.2	41	2.27778	8.4905e+06	996369	1.32849e+06	471695	55353.8	73805.1	0.25
2	Cold chain equipment
	a	refrigerator	CLD	173470	203568	10	7.5	20356.8	27142.4	22	1.22222	3.81633e+06	447850	597133	212018	24880.6	33174.1	0.25
	b	freezer	CLD	173733	203877	11	8.25	18534.3	24712.4	22	1.22222	3.82212e+06	407754	543672	212340	22653	30204	0.25
3	Surgical equipment
	a	anaesthesia unit	ANS	1.06448e+06	1.24918e+06	10	7.5	124918	166557	4	0.222222	4.25793e+06	499672	666230	236552	27759.6	37012.8	0.25
	b	electrosurgical unit	ESU	362400	425279	9	6.75	47253.3	63004.3	13	0.722222	4.71119e+06	614292	819056	261733	34127.4	45503.1	0.25
	c	operating light	LGHT	369662	433802	7	5.25	61971.8	82629	19	1.05556	7.02359e+06	1.17746e+06	1.56995e+06	390199	65414.6	87219.5	0.25
	d	oxygen concentrator	OXG	116486	136697	8	6	17087.1	22782.8	60	3.33333	6.98913e+06	1.02523e+06	1.36697e+06	388285	56957.1	75942.7	0.25
	e	strelizing unit	STR	253753	297781	12	9	24815.1	33086.8	21	1.16667	5.3288e+06	521117	694823	296045	28950.9	38601.3	0.25
	f	operating table	TAB	869019	1.0198e+06	15	11.25	67986.8	90649.1	18	1	1.56423e+07	1.22376e+06	1.63168e+06	869019	67986.8	90649.1	0.25
4	Monitoring
	a	ecg	ECG	320982	376676	8	6	47084.5	62779.3	21	1.16667	6.74063e+06	988774	1.31837e+06	374480	54931.9	73242.5	0.25
	b	monitor	MON	841285	987256	9	6.75	109695	146260	17	0.944444	1.43018e+07	1.86482e+06	2.48642e+06	794547	103601	138135	0.25
5	Ultrasound imaging		ULS	1.21663e+06	1.42772e+06	10	7.5	142772	190363	50	2.77778	6.08314e+07	7.13862e+06	9.51816e+06	3.37952e+06	396590	528786	0.25
6	Xray imaging		XRAY	3.51905e+06	4.12964e+06	8	6	516205	688274	47	2.61111	1.65396e+08	2.42617e+07	3.23489e+07	9.18864e+06	1.34787e+06	1.79716e+06	0.25
										419	240	3.2013e+08	4.30774e+07	5.74365e+07	1.7785e+07	2.39319e+06	3.19092e+06
SOURCE				A_value estimate		C_lifecycle
									Spec BoQ	223	Special Sel:	2.54237e+08	3.52955e+07	4.70606e+07	Special Sel:	1.96086e+06	2.61448e+06
Life exp. Change:			0.3
Equipment type:			M <=	Purchasing	Purchasing	Life Expectancy		Depreciation rate		BoQ	BoQ per HF	Accum purch.	Accum. deprec. rate		Avg purch value	Avg depr rate per HF		Life exp.
				value (NPR,14)	value (NPR,16)	w MTN	w\o MTN	w MTN	w\o MTN	(Cat2)	(Cat2)	value (NPR,14)	w MTN	w\o MTN	per HF (NPR,14)	w MTN	w\o MTN	change
1	Laboratory equipment
	a	analyser	ANL	849913	997381	7.5	5.25	132984	189977	11	0.611111	9.34905e+06	1.46283e+06	2.08975e+06	519391	81268.1	116097	0.3
	b	centrifuge	CEN	64714.2	75942.7	9	6.3	8438.08	12054.4	53	2.94444	3.42985e+06	447218	638883	190547	24845.5	35493.5	0.3
	c	microscope	MIC	207085	243017	10	7	24301.7	34716.7	41	2.27778	8.4905e+06	996369	1.42338e+06	471695	55353.8	79076.9	0.3
2	Cold chain equipment
	a	refrigerator	CLD	173470	203568	10	7	20356.8	29081.2	22	1.22222	3.81633e+06	447850	639786	212018	24880.6	35543.6	0.3
	b	freezer	CLD	173733	203877	11	7.7	18534.3	26477.5	22	1.22222	3.82212e+06	407754	582506	212340	22653	32361.4	0.3
3	Surgical equipment
	a	anaesthesia unit	ANS	1.06448e+06	1.24918e+06	10	7	124918	178454	4	0.222222	4.25793e+06	499672	713817	236552	27759.6	39656.5	0.3
	b	electrosurgical unit	ESU	362400	425279	9	6.3	47253.3	67504.7	13	0.722222	4.71119e+06	614292	877560	261733	34127.4	48753.4	0.3
	c	operating light	LGHT	369662	433802	7	4.9	61971.8	88531.1	19	1.05556	7.02359e+06	1.17746e+06	1.68209e+06	390199	65414.6	93449.5	0.3
	d	oxygen concentrator	OXG	116486	136697	8	5.6	17087.1	24410.2	60	3.33333	6.98913e+06	1.02523e+06	1.46461e+06	388285	56957.1	81367.2	0.3
	e	strelizing unit	STR	253753	297781	12	8.4	24815.1	35450.1	21	1.16667	5.3288e+06	521117	744453	296045	28950.9	41358.5	0.3
	f	operating table	TAB	869019	1.0198e+06	15	10.5	67986.8	97124	18	1	1.56423e+07	1.22376e+06	1.74823e+06	869019	67986.8	97124	0.3
4	Monitoring
	a	ecg	ECG	320982	376676	8	5.6	47084.5	67263.6	21	1.16667	6.74063e+06	988774	1.41253e+06	374480	54931.9	78474.2	0.3
	b	monitor	MON	841285	987256	9	6.3	109695	156707	17	0.944444	1.43018e+07	1.86482e+06	2.66402e+06	794547	103601	148001	0.3
5	Ultrasound imaging		ULS	1.21663e+06	1.42772e+06	10	7	142772	203960	50	2.77778	6.08314e+07	7.13862e+06	1.0198e+07	3.37952e+06	396590	566557	0.3
6	Xray imaging		XRAY	3.51905e+06	4.12964e+06	8	5.6	516205	737436	47	2.61111	1.65396e+08	2.42617e+07	3.46595e+07	9.18864e+06	1.34787e+06	1.92553e+06	0.3
										419	240	3.2013e+08	4.30774e+07	6.15392e+07	1.7785e+07	2.39319e+06	3.41884e+06
SOURCE				A_value estimate		C_lifecycle
									Spec BoQ	223	Special Sel:	2.54237e+08	3.52955e+07	5.04221e+07	Special Sel:	1.96086e+06	2.80123e+06
Life exp. Change:			0.35
Equipment type:			M <=	Purchasing	Purchasing	Life Expectancy		Depreciation rate		BoQ	BoQ per HF	Accum purch.	Accum. deprec. rate		Avg purch value	Avg depr rate per HF		Life exp.
				value (NPR,14)	value (NPR,16)	w MTN	w\o MTN	w MTN	w\o MTN	(Cat2)	(Cat2)	value (NPR,14)	w MTN	w\o MTN	per HF (NPR,14)	w MTN	w\o MTN	change
1	Laboratory equipment
	a	analyser	ANL	849913	997381	7.5	4.875	132984	204591	11	0.611111	9.34905e+06	1.46283e+06	2.2505e+06	519391	81268.1	125028	0.35
	b	centrifuge	CEN	64714.2	75942.7	9	5.85	8438.08	12981.7	53	2.94444	3.42985e+06	447218	688028	190547	24845.5	38223.8	0.35
	c	microscope	MIC	207085	243017	10	6.5	24301.7	37387.2	41	2.27778	8.4905e+06	996369	1.53287e+06	471695	55353.8	85159.7	0.35
2	Cold chain equipment
	a	refrigerator	CLD	173470	203568	10	6.5	20356.8	31318.2	22	1.22222	3.81633e+06	447850	689000	212018	24880.6	38277.8	0.35
	b	freezer	CLD	173733	203877	11	7.15	18534.3	28514.3	22	1.22222	3.82212e+06	407754	627314	212340	22653	34850.8	0.35
3	Surgical equipment
	a	anaesthesia unit	ANS	1.06448e+06	1.24918e+06	10	6.5	124918	192182	4	0.222222	4.25793e+06	499672	768726	236552	27759.6	42707	0.35
	b	electrosurgical unit	ESU	362400	425279	9	5.85	47253.3	72697.3	13	0.722222	4.71119e+06	614292	945065	261733	34127.4	52503.6	0.35
	c	operating light	LGHT	369662	433802	7	4.55	61971.8	95341.2	19	1.05556	7.02359e+06	1.17746e+06	1.81148e+06	390199	65414.6	100638	0.35
	d	oxygen concentrator	OXG	116486	136697	8	5.2	17087.1	26287.9	60	3.33333	6.98913e+06	1.02523e+06	1.57727e+06	388285	56957.1	87626.2	0.35
	e	strelizing unit	STR	253753	297781	12	7.8	24815.1	38177.1	21	1.16667	5.3288e+06	521117	801718	296045	28950.9	44539.9	0.35
	f	operating table	TAB	869019	1.0198e+06	15	9.75	67986.8	104595	18	1	1.56423e+07	1.22376e+06	1.88271e+06	869019	67986.8	104595	0.35
4	Monitoring
	a	ecg	ECG	320982	376676	8	5.2	47084.5	72437.7	21	1.16667	6.74063e+06	988774	1.52119e+06	374480	54931.9	84510.6	0.35
	b	monitor	MON	841285	987256	9	5.85	109695	168762	17	0.944444	1.43018e+07	1.86482e+06	2.86895e+06	794547	103601	159386	0.35
5	Ultrasound imaging		ULS	1.21663e+06	1.42772e+06	10	6.5	142772	219650	50	2.77778	6.08314e+07	7.13862e+06	1.09825e+07	3.37952e+06	396590	610138	0.35
6	Xray imaging		XRAY	3.51905e+06	4.12964e+06	8	5.2	516205	794162	47	2.61111	1.65396e+08	2.42617e+07	3.73256e+07	9.18864e+06	1.34787e+06	2.07365e+06	0.35
										419	240	3.2013e+08	4.30774e+07	6.62729e+07	1.7785e+07	2.39319e+06	3.68183e+06
SOURCE				A_value estimate		C_lifecycle
									Spec BoQ	223	Special Sel:	2.54237e+08	3.52955e+07	5.43007e+07	Special Sel:	1.96086e+06	3.01671e+06
Life exp. Change:			0.4
Equipment type:			M <=	Purchasing	Purchasing	Life Expectancy		Depreciation rate		BoQ	BoQ per HF	Accum purch.	Accum. deprec. rate		Avg purch value	Avg depr rate per HF		Life exp.
				value (NPR,14)	value (NPR,16)	w MTN	w\o MTN	w MTN	w\o MTN	(Cat2)	(Cat2)	value (NPR,14)	w MTN	w\o MTN	per HF (NPR,14)	w MTN	w\o MTN	change
1	Laboratory equipment
	a	analyser	ANL	849913	997381	7.5	4.5	132984	221640	11	0.611111	9.34905e+06	1.46283e+06	2.43804e+06	519391	81268.1	135447	0.4
	b	centrifuge	CEN	64714.2	75942.7	9	5.4	8438.08	14063.5	53	2.94444	3.42985e+06	447218	745364	190547	24845.5	41409.1	0.4
	c	microscope	MIC	207085	243017	10	6	24301.7	40502.8	41	2.27778	8.4905e+06	996369	1.66061e+06	471695	55353.8	92256.4	0.4
2	Cold chain equipment
	a	refrigerator	CLD	173470	203568	10	6	20356.8	33928	22	1.22222	3.81633e+06	447850	746417	212018	24880.6	41467.6	0.4
	b	freezer	CLD	173733	203877	11	6.6	18534.3	30890.5	22	1.22222	3.82212e+06	407754	679590	212340	22653	37755	0.4
3	Surgical equipment
	a	anaesthesia unit	ANS	1.06448e+06	1.24918e+06	10	6	124918	208197	4	0.222222	4.25793e+06	499672	832787	236552	27759.6	46265.9	0.4
	b	electrosurgical unit	ESU	362400	425279	9	5.4	47253.3	78755.4	13	0.722222	4.71119e+06	614292	1.02382e+06	261733	34127.4	56878.9	0.4
	c	operating light	LGHT	369662	433802	7	4.2	61971.8	103286	19	1.05556	7.02359e+06	1.17746e+06	1.96244e+06	390199	65414.6	109024	0.4
	d	oxygen concentrator	OXG	116486	136697	8	4.8	17087.1	28478.5	60	3.33333	6.98913e+06	1.02523e+06	1.70871e+06	388285	56957.1	94928.4	0.4
	e	strelizing unit	STR	253753	297781	12	7.2	24815.1	41358.5	21	1.16667	5.3288e+06	521117	868528	296045	28950.9	48251.6	0.4
	f	operating table	TAB	869019	1.0198e+06	15	9	67986.8	113311	18	1	1.56423e+07	1.22376e+06	2.0396e+06	869019	67986.8	113311	0.4
4	Monitoring
	a	ecg	ECG	320982	376676	8	4.8	47084.5	78474.2	21	1.16667	6.74063e+06	988774	1.64796e+06	374480	54931.9	91553.2	0.4
	b	monitor	MON	841285	987256	9	5.4	109695	182825	17	0.944444	1.43018e+07	1.86482e+06	3.10803e+06	794547	103601	172668	0.4
5	Ultrasound imaging		ULS	1.21663e+06	1.42772e+06	10	6	142772	237954	50	2.77778	6.08314e+07	7.13862e+06	1.18977e+07	3.37952e+06	396590	660983	0.4
6	Xray imaging		XRAY	3.51905e+06	4.12964e+06	8	4.8	516205	860342	47	2.61111	1.65396e+08	2.42617e+07	4.04361e+07	9.18864e+06	1.34787e+06	2.24645e+06	0.4
										419	240	3.2013e+08	4.30774e+07	7.17957e+07	1.7785e+07	2.39319e+06	3.98865e+06
SOURCE				A_value estimate		C_lifecycle
									Spec BoQ	223	Special Sel:	2.54237e+08	3.52955e+07	5.88258e+07	Special Sel:	1.96086e+06	3.2681e+06
Life exp. Change:			0.45
Equipment type:			M <=	Purchasing	Purchasing	Life Expectancy		Depreciation rate		BoQ	BoQ per HF	Accum purch.	Accum. deprec. rate		Avg purch value	Avg depr rate per HF		Life exp.
				value (NPR,14)	value (NPR,16)	w MTN	w\o MTN	w MTN	w\o MTN	(Cat2)	(Cat2)	value (NPR,14)	w MTN	w\o MTN	per HF (NPR,14)	w MTN	w\o MTN	change
1	Laboratory equipment
	a	analyser	ANL	849913	997381	7.5	4.125	132984	241789	11	0.611111	9.34905e+06	1.46283e+06	2.65968e+06	519391	81268.1	147760	0.45
	b	centrifuge	CEN	64714.2	75942.7	9	4.95	8438.08	15342	53	2.94444	3.42985e+06	447218	813124	190547	24845.5	45173.6	0.45
	c	microscope	MIC	207085	243017	10	5.5	24301.7	44184.9	41	2.27778	8.4905e+06	996369	1.81158e+06	471695	55353.8	100643	0.45
2	Cold chain equipment
	a	refrigerator	CLD	173470	203568	10	5.5	20356.8	37012.4	22	1.22222	3.81633e+06	447850	814273	212018	24880.6	45237.4	0.45
	b	freezer	CLD	173733	203877	11	6.05	18534.3	33698.7	22	1.22222	3.82212e+06	407754	741371	212340	22653	41187.3	0.45
3	Surgical equipment
	a	anaesthesia unit	ANS	1.06448e+06	1.24918e+06	10	5.5	124918	227124	4	0.222222	4.25793e+06	499672	908495	236552	27759.6	50471.9	0.45
	b	electrosurgical unit	ESU	362400	425279	9	4.95	47253.3	85915	13	0.722222	4.71119e+06	614292	1.1169e+06	261733	34127.4	62049.7	0.45
	c	operating light	LGHT	369662	433802	7	3.85	61971.8	112676	19	1.05556	7.02359e+06	1.17746e+06	2.14084e+06	390199	65414.6	118936	0.45
	d	oxygen concentrator	OXG	116486	136697	8	4.4	17087.1	31067.5	60	3.33333	6.98913e+06	1.02523e+06	1.86405e+06	388285	56957.1	103558	0.45
	e	strelizing unit	STR	253753	297781	12	6.6	24815.1	45118.3	21	1.16667	5.3288e+06	521117	947485	296045	28950.9	52638.1	0.45
	f	operating table	TAB	869019	1.0198e+06	15	8.25	67986.8	123612	18	1	1.56423e+07	1.22376e+06	2.22502e+06	869019	67986.8	123612	0.45
4	Monitoring						0
	a	ecg	ECG	320982	376676	8	4.4	47084.5	85608.2	21	1.16667	6.74063e+06	988774	1.79777e+06	374480	54931.9	99876.2	0.45
	b	monitor	MON	841285	987256	9	4.95	109695	199446	17	0.944444	1.43018e+07	1.86482e+06	3.39057e+06	794547	103601	188365	0.45
5	Ultrasound imaging		ULS	1.21663e+06	1.42772e+06	10	5.5	142772	259586	50	2.77778	6.08314e+07	7.13862e+06	1.29793e+07	3.37952e+06	396590	721072	0.45
6	Xray imaging		XRAY	3.51905e+06	4.12964e+06	8	4.4	516205	938555	47	2.61111	1.65396e+08	2.42617e+07	4.41121e+07	9.18864e+06	1.34787e+06	2.45067e+06	0.45
										419	240	3.2013e+08	4.30774e+07	7.83226e+07	1.7785e+07	2.39319e+06	4.35125e+06
SOURCE				A_value estimate		C_lifecycle
									Spec BoQ	223	Special Sel:	2.54237e+08	3.52955e+07	6.41736e+07	Special Sel:	1.96086e+06	3.5652e+06
Life exp. Change:			0.5
Equipment type:			M <=	Purchasing	Purchasing	Life Expectancy		Depreciation rate		BoQ	BoQ per HF	Accum purch.	Accum. deprec. rate		Avg purch value	Avg depr rate per HF		Life exp.
				value (NPR,14)	value (NPR,16)	w MTN	w\o MTN	w MTN	w\o MTN	(Cat2)	(Cat2)	value (NPR,14)	w MTN	w\o MTN	per HF (NPR,14)	w MTN	w\o MTN	change
1	Laboratory equipment
	a	analyser	ANL	849913	997381	7.5	3.75	132984	265968	11	0.611111	9.34905e+06	1.46283e+06	2.92565e+06	519391	81268.1	162536	0.5
	b	centrifuge	CEN	64714.2	75942.7	9	4.5	8438.08	16876.2	53	2.94444	3.42985e+06	447218	894437	190547	24845.5	49690.9	0.5
	c	microscope	MIC	207085	243017	10	5	24301.7	48603.4	41	2.27778	8.4905e+06	996369	1.99274e+06	471695	55353.8	110708	0.5
2	Cold chain equipment
	a	refrigerator	CLD	173470	203568	10	5	20356.8	40713.6	22	1.22222	3.81633e+06	447850	895700	212018	24880.6	49761.1	0.5
	b	freezer	CLD	173733	203877	11	5.5	18534.3	37068.6	22	1.22222	3.82212e+06	407754	815508	212340	22653	45306	0.5
3	Surgical equipment
	a	anaesthesia unit	ANS	1.06448e+06	1.24918e+06	10	5	124918	249836	4	0.222222	4.25793e+06	499672	999344	236552	27759.6	55519.1	0.5
	b	electrosurgical unit	ESU	362400	425279	9	4.5	47253.3	94506.5	13	0.722222	4.71119e+06	614292	1.22858e+06	261733	34127.4	68254.7	0.5
	c	operating light	LGHT	369662	433802	7	3.5	61971.8	123944	19	1.05556	7.02359e+06	1.17746e+06	2.35493e+06	390199	65414.6	130829	0.5
	d	oxygen concentrator	OXG	116486	136697	8	4	17087.1	34174.2	60	3.33333	6.98913e+06	1.02523e+06	2.05045e+06	388285	56957.1	113914	0.5
	e	strelizing unit	STR	253753	297781	12	6	24815.1	49630.2	21	1.16667	5.3288e+06	521117	1.04223e+06	296045	28950.9	57901.9	0.5
	f	operating table	TAB	869019	1.0198e+06	15	7.5	67986.8	135974	18	1	1.56423e+07	1.22376e+06	2.44753e+06	869019	67986.8	135974	0.5
4	Monitoring
	a	ecg	ECG	320982	376676	8	4	47084.5	94169	21	1.16667	6.74063e+06	988774	1.97755e+06	374480	54931.9	109864	0.5
	b	monitor	MON	841285	987256	9	4.5	109695	219390	17	0.944444	1.43018e+07	1.86482e+06	3.72963e+06	794547	103601	207202	0.5
5	Ultrasound imaging		ULS	1.21663e+06	1.42772e+06	10	5	142772	285545	50	2.77778	6.08314e+07	7.13862e+06	1.42772e+07	3.37952e+06	396590	793180	0.5
6	Xray imaging		XRAY	3.51905e+06	4.12964e+06	8	4	516205	1.03241e+06	47	2.61111	1.65396e+08	2.42617e+07	4.85233e+07	9.18864e+06	1.34787e+06	2.69574e+06	0.5
										419	240	3.2013e+08	4.30774e+07	8.61548e+07	1.7785e+07	2.39319e+06	4.78638e+06
SOURCE				A_value estimate		C_lifecycle
									Spec BoQ	223	Special Sel:	2.54237e+08	3.52955e+07	7.05909e+07	Special Sel:	1.96086e+06	3.92172e+06

## Sheet: C_downtime_cost
Calculation: Downtime for District Hospitals
Assumed Downtime Share			0.15	Average annual CM downtime				Estimated downtime days based on date time						Expected number of o\o days
M <=				at HF level, as reported in jobcards				passed between request and last inspection						per year and per hospital				Price per	Price per			Average services lost per year and hospital						Average returns lost per year and hospital (NPR, 2016)
				In hours		In days		# of CMs performed		# days since last visit		ass. share=	0.15	sh=36%	sh=2%	Cat2	BoQ	Output	Output	Average services		DWNT 1		DWNT 2		DWNT 3		DWNT 1		DWNT 2		DWNT 3
Equipment type:				w\o MTN	w MTN	w\o MTN	w MTN	w\o MTN	w MTN	w\o MTN	w MTN	w\o MTN	w MTN	w\o MTN	w MTN	BoQ	per HF	(NPR,16)	(I$PPP,16)	per day	per year	w\o MTN	w MTN	w\o MTN	w MTN	w\o MTN	w MTN	w\o MTN	w MTN	w\o MTN	w MTN	w\o MTN	w MTN
1	Laboratory equipment																			33.6251	12273.2	98.0662	51.9937	387.215	200.082	8591.22	477.29	9806.62	5199.37	38721.5	20008.2	859122	47729
	a	analyser	ANL	52.8271	30.0833	2.20113	1.25347	0.421053	0.307692	236.903	207.953	14.9623	9.59784	80.3	4.46111	11	0.611111	100
	b	centrifuge	CEN	82.0156	69.4464	3.41732	2.8936	0.529412	0.189189	147.863	177.079	11.7421	5.02521	386.9	21.4944	53	2.94444		3.12512
	c	microscope	MIC	75.1423	11.8021	3.13093	0.491754	0.290323	0.253968	180.089	84.7361	7.84261	3.22804	299.3	16.6278	41	2.27778
2	Cold chain equipment
	a	refrigerator	CLD												8.92222	22	1.22222
	b	freezer	CLD												8.92222	22	1.22222
3	Surgical equipment
	a	anaesthesia unit	ANS												1.62222	4	0.222222
	b	electrosurgical unit	ESU												5.27222	13	0.722222
	c	operating light	LGHT												7.70556	19	1.05556
	d	oxygen concentrator	OXG												24.3333	60	3.33333
	e	strelizing unit	STR												8.51667	21	1.16667
	f	operating table	TAB												7.3	18	1
4	Monitoring
	a	ecg	ECG	42.4656	12.225	1.7694	0.509376	0.216216	0.219512	159.267	142.81	5.16542	4.70228	153.3	8.51667	21	1.16667	200	6.25023	0.219635	80.1667	0.388622	0.111877	1.13451	1.03278	33.67	1.87056	77.7244	22.3753	226.901	206.557	6734	374.111
	b	monitor	MON	49.75	21.1917	2.07292	0.882986	0.225806	0.155556	230	186.851	7.79032	4.35985	124.1	6.89444	17	0.944444
5	Ultrasound imaging		ULS	61.3625	171.535	2.55677	7.14729	0.0350877	0.0123457	180	150	0.947368	0.277778	365	20.2778	50	2.77778	430	13.438	5.82374	2125.67	14.89	41.624	5.51723	1.61771	2125.67	118.093	6402.69	17898.3	2372.41	695.614	914037	50779.8
6	Xray imaging		XRAY	110.567	62.9346	4.60695	2.62228	0.616667	0.957746	244.726	134.107	22.6371	19.2661	343.1	19.0611	47	2.61111	262.5	8.20343	3.92694	1433.33	18.0912	10.2975	88.8946	75.657	1347.33	74.8518	4748.94	2703.1	23334.8	19860	353675	19648.6
						2.8222	2.25725					10.1553	6.63673	250.286	11.3285			248.125										21036	25823.1	64655.7	40770.3	2.13357e+06	118532
			Notes:	The time (h) between job request and job completed. This measure already reflects the differences in equipment-related BoQs, as it is directly informed by PLAMAHS				Time passed between a CM job request and the last time the MC looked at the device. We assume a that for 10% of the time elapsed the device was o\o, such that for any CM activity we obtain a number of downtime days.						Assume the same overall share of operational or o\o devices for each device. Given the avg number of devices per hospital calculate the sum of operational days by multiplying share*365*#devices				B_service_prices			CM: Corrective Maintenance; DWNT: Downtime Scenario; MTN: Maintenance

## Sheet: C_services_daily
Average Number of Serives per Day				M <=
			2012/13					2013/14
				Services per day					Services per day
Region	District	PopTile	Population	Lab	ECG	Xray	US	Population	Lab	ECG	Xray	US
FW	bajura	1	140226	18.189	0	1.95342	0.060274	142345	32.1343	0	1.40822	0.460274
FW	darchula	1	135344	32.4219	0.4	7.83288	1.39726
MW	dolpa	1	37962	4.52329	0	2.13971	0.487671	38002	4.4	0	4.62638	2.64384
MW	humla	1	52857	4.60548	0	0	2.13624	52940	2.89863	0	0	2.05753
MW	kalikot	1	148255	22.2384	0.363681	2.72055	0.838356	146335	30.2301	0.223755	0.490411	1.3863
MW	mugu	1	57334	2.45753	0	0.736986	1.62466	59057	6.82192	0	1.31507	3.20822
FW	bajhang	2	201278	33.148	0.139726	5.39726	6.66027	202733	41.0411	0.0520548	6.84931	6.12055
FW	doti	2	212575	35.6603	0	4.61644	4.2411	207263	47.1808	0.794521	6.75617	6.37534
MW	jajarkot	2	179323	9.33699	0	1.09041	0.0191781	180621	10.3863	0.0986301	2.16986	2.56986
MW	pyuthan	2	238912	19.9178	0	3.04384	0	230853	28.7699	0	3.7589	0.610959
MW	rolpa	2	229856	53.548	0.49589	8.02466	0.871233	224318	39.0603	0.128767	8.13699	2.61918
MW	rukum	2	214606	40.8657	0.180822	7.79452	0.789041	212982	35.3123	0.243836	7.27123	5.26575
FW	achham	3	262459	60.5836	0	5.10137	1.40274	263382	61.9753	0	6.12329	1.16438
FW	baitadi	3	254988	52.2301	0	5.55068	4.39726	254727	73.9617	0.0054795	5.28493	6.4
MW	bardia	3	434300	28.5096	0	3.46849	0	435353	44.0685	0	3.50411	0.432877
MW	dailekh	3	270431	54.6521	0.0082192	8.03014	5.77808	271195	53.7589	0.317808	7.96986	8.05479
MW	salyan	3	248631	32.4959	0.10137	1.74795	3.60274	269711	35.5206	0.0219178	2.86849	2.59178
Mean values, middle-sized HFs:				32.0795	0.136073	4.99452	2.0968		33.6251	0.219635	5.82374	3.92694
Mean values, middle-sized HFs, per year:				11709	49.6667	1823	765.333		12273.2	80.1667	2125.67	1433.33

## Sheet: C_overhead_cost
Calculation of Overhead Cost (incl. NPV)
M <=							Original price obtained:		Effective price						FC & MC Totals		Share	Cost
					share	quant	ref period	price tot	original	rep year	USD in repY	NPR in repY	NPR in 2016	USD in 2016	NPR in 2016			In NPR 2016
Start-up cost
	IT-System				0.7	1	3 years	55000	38500	2014	51079.2	4.98299e+06	5.79806e+06	53993.8			1	5.79806e+06
	Car				0.5	1	3 years	30000	15000	2014	19901	1.94143e+06	2.27828e+06	21216.3			1	2.27828e+06
	Rooms				1	40	3 years	5500	220000	2016	2048.73		220000	2048.73			1	220000
	RIA				1	1	3 years	50000	50000	2010	66221.2	4.85152e+06	8.04307e+06	74900.2			1	8.04307e+06
Running cost															1.63394e+07
	Staff
		RTM			1	2	p.m.	35000	840000	2016	7822.41			7822.41			1	840000
		PAM Engineer			1	2	p.m.	35000	840000	2016	7822.41			7822.41			1	840000
		PAM Chief			0.5	1	p.m.	70000	420000	2016	3911.2			3911.2			1	420000
	IT-System				0.3	1	3 years	55000	5500	2014	7297.04	711856	835370	7779.29			1	835370
	Car				0.5	1	p.m.	30000	180000	2014	1845.13	180000	211232	1967.07			1	211232
															3.1466e+06
	Consultant				0.75			110000	82500	2014	109456	1.06778e+07	1.25306e+07	116689			1	1.06778e+07
															116689		Notes: Assumed share of overhead cost occuring if only the hospitals considered were maintained (district hospitals.
													w\o consult	181461
													w. consult	298151
Notes: FC = Fixed Cost; OC = Operating Cost. Share: Assumed share of sverhead cost that would occur if only devices considered were maintained.
Overhead cost NPV calculation
#REF!					NPV (1 Yrs)	NPV (2 Yrs)	NPV (3 Yrs)	NPV (4 Yrs)	NPV (5 Yrs)	NPV (6 Yrs)	NPV (7 Yrs)	NPV (8 Yrs)	NPV (9 Yrs)	NPV (10 Yrs)	15yrs	20yrs	0	1	2	3	4	5	6	7	8	9	10
Start-up cost
	IT-System				5.79806e+06	5.79806e+06	5.79806e+06	5.79806e+06	5.79806e+06	5.79806e+06	5.79806e+06	5.79806e+06	5.79806e+06	5.79806e+06	5.79806e+06	5.79806e+06	5.79806e+06	0	0	0	0	0	0	0	0	0	0
	Car				2.27828e+06	2.27828e+06	2.27828e+06	2.27828e+06	2.27828e+06	2.27828e+06	2.27828e+06	2.27828e+06	2.27828e+06	2.27828e+06	2.27828e+06	2.27828e+06	2.27828e+06	0	0	0	0	0	0	0	0	0	0
	Rooms				220000	220000	220000	220000	220000	220000	220000	220000	220000	220000	220000	220000	220000	0	0	0	0	0	0	0	0	0	0
	RIA				8.04307e+06	8.04307e+06	8.04307e+06	8.04307e+06	8.04307e+06	8.04307e+06	8.04307e+06	8.04307e+06	8.04307e+06	8.04307e+06	8.04307e+06	8.04307e+06	8.04307e+06	0	0	0	0	0	0	0	0	0	0
Start-up cost total (incl. mobilization)
					2.14484e+07	2.14484e+07	2.14484e+07	2.14484e+07	2.14484e+07	2.14484e+07	2.14484e+07	2.14484e+07	2.14484e+07	2.14484e+07	2.14484e+07	2.14484e+07
Running cost
	Staff
		RTM			#REF!	#REF!	#REF!	#REF!	#REF!	#REF!	#REF!	#REF!	#REF!	#REF!	#REF!	#REF!	0	840000	840000	840000	840000	840000	840000	840000	840000	840000	840000
		PAM Engineer			#REF!	#REF!	#REF!	#REF!	#REF!	#REF!	#REF!	#REF!	#REF!	#REF!	#REF!	#REF!	0	840000	840000	840000	840000	840000	840000	840000	840000	840000	840000
		PAM Chief			#REF!	#REF!	#REF!	#REF!	#REF!	#REF!	#REF!	#REF!	#REF!	#REF!	#REF!	#REF!	0	420000	420000	420000	420000	420000	420000	420000	420000	420000	420000
	IT-System				#REF!	#REF!	#REF!	#REF!	#REF!	#REF!	#REF!	#REF!	#REF!	#REF!	#REF!	#REF!	0	835370	835370	835370	835370	835370	835370	835370	835370	835370	835370
	Car				#REF!	#REF!	#REF!	#REF!	#REF!	#REF!	#REF!	#REF!	#REF!	#REF!	#REF!	#REF!	0	211232	211232	211232	211232	211232	211232	211232	211232	211232	211232
Running cost total
					#REF!	#REF!	#REF!	#REF!	#REF!	#REF!	#REF!	#REF!	#REF!	#REF!	#REF!	#REF!

## Sheet: D_invoiced_cost
Maintenance cost calculation			M <=
Original program cost calculation (accum over all facilities in a PPM round)									Plamahs maintenance cost (accum. Over all cat2 facilities in a PPM round)
in Million NPR		Program		PPM abz	Invoiced	Spares			Maintenance	Total CM	Invoiced CM	MTN fees as	Approx. PM	CM amount
PPM		Total	PPM total	sanction	spread	Invoiced	Total		Round	amount	amount	per contract	fees	+ PM fees
0	MP	22.1	0	0		0	0		1	30166	0	4769100	850500	880666
1		9.80589	9.80589	9.77757	0.7112	0	0.0328125		2	121132	64771	4703100	1066140	1187272
2		9.80589	9.80589	9.77757	0.7112	0	0.0328125		3	205745	117595	4771100	1162980	1368725
3		11.0366	10.4522	10.4239	0.7112	0.584377	1.02666		4	618754	524038	5055100	1383600	2002354
4		14.5825	13.6665	13.6382	0.7112	0.915986	1.29973		5	315093	201140	5137100	1414920	1730013
5		16.4202	15.1464	15.1181	0.7112	1.27383	1.59104		6	167005	134325	5057100	1449360	1616365
6		14.2121	12.7191	12.6908	0.7112	1.49301	1.91689		Notes: CM = Corrective Maintenance; PM = Preventive Maintenance; MTN = Maitenance
N.A.	Sanction	-0.169911	0	0		0	0
		97.7934		71.4262		4.2672	after 3 years
		1.0687e+06		86.4256		5.12064	betw year 4 and 6
				115.234		6.82752	betw year 7 and 10
Notes: PPM = Preventive Maintenance Round
Break-down cost for total Bill of Quantity (Illustration Purposes Only)
		Year
1	share	0	1	2	3	4	5	6	7	8	9	10
	PPM	22.1	19.5551	24.0621	27.8089	28.8085	28.8085	28.8085	28.8085	28.8085	28.8085	28.8085
	Spares inv	0	1.4224	1.4224	1.4224	1.70688	1.70688	1.70688	1.70688	1.70688	1.70688	1.70688
Spares tot		0	0.065625	2.32639	3.50794	3.50794	3.50794	3.50794	3.50794	3.50794	3.50794	3.50794
Notes: Numbers in Million NPR
Break-down cost for main Bill of Quantity selectionion (66%)
		Year
0.661661	share	0	1	2	3	4	5	6	7	8	9	10
Program cost data (Basis for Maintenance Cost Calculation Table 2, Column 2)
	PPM	14.6227	12.9389	15.9209	18.4001	19.0615	19.0615	19.0615	19.0615	19.0615	19.0615	19.0615
	Spares inv	0	0.941146	0.941146	0.941146	1.12938	1.12938	1.12938	1.12938	1.12938	1.12938	1.12938
Plamahs cost data (Basis for Maintenance Ciost Calculation Table 2, column 3)
	Approx. PM	0	1.91664	2.54658	2.86428			4.28038
	Total CM	0	0.151298	0.824499	0.482098	0.672753	0.863409	1.05387
Notes: Numbers in Million NPR

[truncated: 6 more sheets: D_device_values, D_service_prices, D_device_lifecycles, D_currency_conversion, D_fullhouse, P_Figure1_to_EPS]
